# Supplementary material for: Assessing average somatic CAG repeat instability at the protein level
Source: Sci Rep. 2019 Dec 16;9:19152. doi: 10.1038/s41598-019-55202-x (PMC6915696; doi:10.1038/s41598-019-55202-x)
Supplement: Supplementary file 2 — Supplementary Dataset [file 41598_2019_55202_MOESM2_ESM.xlsx]

## Sheet: MAB5492
	Q19	MSD Signal (A.U.)
	pM	Rplct 1	Rplct 2	Average	SD	Cv
	100000	294110	285373	289742	6177.99	2.13224
	16666.7	98624	85201	91912.5	9491.49	10.3267
	2777.78	15646	16187	15916.5	382.545	2.40345
	462.963	2264	3083	2673.5	579.12	21.6615
	77.1605	593	590	591.5	2.12132	0.358634
	0	-	-	288.125	13.0432	4.52692
	Q25	MSD Signal (A.U.)
	pM	Rplct 1	Rplct 2	Average	SD	Cv
	100000	310073	290482	300278	13852.9	4.61338
	16666.7	98620	98400	98510	155.563	0.157916
	2777.78	16264	16140	16202	87.6812	0.541175
	462.963	2682	2709	2695.5	19.0919	0.708287
	77.1605	658	622	640	25.4558	3.97748
	0	-	-	288.125	13.0432	4.52692
	Q32	MSD Signal (A.U.)
	pM	Rplct 1	Rplct 2	Average	SD	Cv
	100000	280433	262025	271229	13016.4	4.79905
	16666.7	106617	105137	105877	1046.52	0.988428
	2777.78	17163	18325	17744	821.658	4.63062
	462.963	2649	2868	2758.5	154.856	5.61379
	77.1605	672	641	656.5	21.9203	3.33897
	0	-	-	288.125	13.0432	4.52692
	Q38	MSD Signal (A.U.)
	pM	Rplct 1	Rplct 2	Average	SD	Cv
	100000	257857	237809	247833	14176.1	5.72001
	16666.7	93604	90964	92284	1866.76	2.02284
	2777.78	15110	14647	14878.5	327.39	2.20043
	462.963	2474	2425	2449.5	34.6482	1.4145
	77.1605	598	623	610.5	17.6777	2.89561
	0	-	-	288.125	13.0432	4.52692
	Q44	MSD Signal (A.U.)
	pM	Rplct 1	Rplct 2	Average	SD	Cv
	100000	235601	221250	228426	10147.7	4.44245
	16666.7	80642	78624	79633	1426.94	1.7919
	2777.78	11901	11661	11781	169.706	1.4405
	462.963	1829	1803	1816	18.3848	1.01238
	77.1605	494	489	491.5	3.53553	0.719335
	12.8601	314	327	320.5	9.19239	2.86814
	0	-	-	288.125	13.0432	4.52692
	Q48	MSD Signal (A.U.)
	pM	Rplct 1	Rplct 2	Average	SD	Cv
	100000	240167	218044	229106	15643.3	6.828
	16666.7	84008	82898	83453	784.889	0.940516
	2777.78	12474	12551	12512.5	54.4472	0.435143
	462.963	1921	1864	1892.5	40.3051	2.12973
	77.1605	533	533	533	0	0
	12.8601	325	367	346	29.6985	8.58338
	0	-	-	288.125	13.0432	4.52692
	Q55	MSD Signal (A.U.)
	pM	Rplct 1	Rplct 2	Average	SD	Cv
	100000	245535	217527	231531	19804.6	8.55378
	16666.7	93915	85880	89897.5	5681.6	6.32009
	2777.78	13567	13992	13779.5	300.52	2.18092
	462.963	2143	2117	2130	18.3848	0.863135
	77.1605	536	554	545	12.7279	2.3354
	12.8601	336	317	326.5	13.435	4.11486
	0	-	-	288.125	13.0432	4.52692
	Q72	MSD Signal (A.U.)
	pM	Rplct 1	Rplct 2	Average	SD	Cv
	100000	229180	201468	215324	19595.3	9.1004
	16666.7	63593	64073	63833	339.411	0.531718
	2777.78	8193	8978	8585.5	555.079	6.46531
	462.963	1349	1349	1349	0	0
	77.1605	448	435	441.5	9.19239	2.08208
	12.8601	300	294	297	4.24264	1.4285
	0	-	-	288.125	13.0432	4.52692
		Values in green were used to calculate slope ± SD in the linear dynamic range using linest formula.
	Q	19	25	32	38	44	48	55	72
	Slope	5.50039	5.90349	6.34641	5.53289	4.77681	5.00546	5.39151	3.83043
	SD	0.01635	0.0153591	0.0138406	0.0246105	0.051215	0.0490753	0.0429122	0.0677691
	Cv %	0.297252	0.260169	0.218086	0.444804	1.07216	0.980435	0.795921	1.76923

## Sheet: MW1
	Q19	MSD Signal (A.U.)
	pM	Rplct 1	Rplct 2	Average	SD	Cv
	100000	3818	8032	5925	2979.75	50.2911
	16666.7	1590	2715	2152.5	795.495	36.9568
	2777.78	503	665	584	114.551	19.6149
	462.963	289	323	306	24.0416	7.85674
	77.1605	257	259	258	1.41421	0.548145
	0	-	-	249.125	9.32642	3.74367
	Q25	MSD Signal (A.U.)
	pM	Rplct 1	Rplct 2	Average	SD	Cv
	75000	16298	22381	19339.5	4301.33	22.2412
	12500	5611	9006	7308.5	2400.63	32.8471
	2083.33	1364	1808	1586	313.955	19.7954
	347.222	428	538	483	77.7817	16.1039
	57.8704	278	290	284	8.48528	2.98778
	0	-	-	249.125	9.32642	3.74367
	Q32	MSD Signal (A.U.)
	pM	Rplct 1	Rplct 2	Average	SD	Cv
	40000	33996	43716	38856	6873.08	17.6886
	6666.67	14619	15722	15170.5	779.939	5.14115
	1111.11	2484	3290	2887	569.928	19.7412
	185.185	677	731	704	38.1838	5.42383
	30.8642	314	361	337.5	33.234	9.84712
	0	-	-	249.125	9.32642	3.74367
	Q38	MSD Signal (A.U.)
	pM	Rplct 1	Rplct 2	Average	SD	Cv
	25000	54469	64094	59281.5	6805.9	11.4807
	4166.67	22801	21893	22347	642.053	2.87311
	694.444	4383	4525	4454	100.409	2.25436
	115.741	911	943	927	22.6274	2.44093
	19.2901	347	363	355	11.3137	3.18696
	0	-	-	249.125	9.32642	3.74367
	Q44	MSD Signal (A.U.)
	pM	Rplct 1	Rplct 2	Average	SD	Cv
	20000	78381	99042	88711.5	14609.5	16.4686
	3333.33	26963	29234	28098.5	1605.84	5.71504
	555.556	4837	5273	5055	308.299	6.09888
	92.5926	959	970	964.5	7.77817	0.806446
	15.4321	347	362	354.5	10.6066	2.99199
	2.57202	266	257	261.5	6.36396	2.43364
	0	-	-	249.125	9.32642	3.74367
	Q48	MSD Signal (A.U.)
	pM	Rplct 1	Rplct 2	Average	SD	Cv
	16666.7	96947	130515	113731	23736.2	20.8704
	2777.78	35777	33893	34835	1332.19	3.82428
	462.963	5863	6043	5953	127.279	2.13807
	77.1605	1046	1013	1029.5	23.3345	2.26659
	12.8601	374	375	374.5	0.707107	0.188814
	2.14335	265	258	261.5	4.94975	1.89283
	0	-	-	249.125	9.32642	3.74367
	Q55	MSD Signal (A.U.)
	pM	Rplct 1	Rplct 2	Average	SD	Cv
	16666.7	146466	187663	167064	29130.7	17.4368
	2777.78	52476	53941	53208.5	1035.91	1.94689
	462.963	9173	9614	9393.5	311.834	3.31968
	77.1605	1589	1479	1534	77.7817	5.07052
	12.8601	455	412	433.5	30.4056	7.01398
	2.14335	262	257	259.5	3.53553	1.36244
	0	-	-	249.125	9.32642	3.74367
	Q72	MSD Signal (A.U.)
	pM	Rplct 1	Rplct 2	Average	SD	Cv
	10000	130157	181670	155914	36425.2	23.3624
	1666.67	44250	45205	44727.5	675.287	1.50978
	277.778	9236	8474	8855	538.815	6.08487
	46.2963	1666	1430	1548	166.877	10.7802
	7.71605	438	413	425.5	17.6777	4.15456
	1.28601	249	257	253	5.65685	2.23591
	0	-	-	249.125	9.32642	3.74367
		Values in green were used to calculate slope ± SD in the linear dynamic range using linest formula.
	Q	19	25	32	38	44	48	55	72
	Slope	0.114028	0.562563	2.23332	5.28646	8.35899	12.4704	19.0834	26.6575
	SD	0.000606113	0.00730897	0.0123771	0.0725696	0.0292438	0.0295645	0.0753147	0.368242
	Cv %	0.531547	1.29923	0.554201	1.37275	0.349848	0.237077	0.394661	1.38138

## Sheet: 1C2
	Q19	MSD Signal (A.U.)
	pM	Rplct 1	Rplct 2	Average	SD	Cv
	100000	45204	41418	43311	2677.11	6.18112
	16666.7	28836	22156	25496	4723.47	18.5263
	2777.78	7005	4460	5732.5	1799.59	31.3927
	462.963	1336	981	1158.5	251.023	21.6679
	77.1605	514	454	484	42.4264	8.76579
	0	-	-	389.125	38.5762	9.91358
	Q25	MSD Signal (A.U.)
	pM	Rplct 1	Rplct 2	Average	SD	Cv
	75000	102497	76075	89286	18683.2	20.9251
	12500	76144	61321	68732.5	10481.4	15.2496
	2083.33	22427	16570	19498.5	4141.52	21.2402
	347.222	3733	3179	3456	391.737	11.335
	57.8704	884	768	826	82.0244	9.93031
	0	-	-	389.125	38.5762	9.91358
	Q32	MSD Signal (A.U.)
	pM	Rplct 1	Rplct 2	Average	SD	Cv
	40000	192151	141976	167064	35479.1	21.2369
	6666.67	99774	78169	88971.5	15277	17.1707
	1111.11	24560	19105	21832.5	3857.27	17.6675
	185.185	3955	3376	3665.5	409.415	11.1694
	30.8642	904	793	848.5	78.4889	9.25031
	0	-	-	389.125	38.5762	9.91358
	Q38	MSD Signal (A.U.)
	pM	Rplct 1	Rplct 2	Average	SD	Cv
	25000	254777	215199	234988	27985.9	11.9095
	4166.67	108483	84472	96477.5	16978.3	17.5982
	694.444	21891	18913	20402	2105.76	10.3214
	115.741	3419	3096	3257.5	228.395	7.01137
	19.2901	837	785	811	36.7696	4.53385
	0	-	-	389.125	38.5762	9.91358
	Q44	MSD Signal (A.U.)
	pM	Rplct 1	Rplct 2	Average	SD	Cv
	20000	227299	218992	223146	5873.94	2.63233
	3333.33	87636	73939	80787.5	9685.24	11.9885
	555.556	16921	14390	15655.5	1789.69	11.4317
	92.5926	2808	2367	2587.5	311.834	12.0516
	15.4321	729	666	697.5	44.5477	6.38677
	2.57202	415	407	411	5.65685	1.37636
	0	-	-	389.125	38.5762	9.91358
	Q48	MSD Signal (A.U.)
	pM	Rplct 1	Rplct 2	Average	SD	Cv
	16666.7	247447	211785	229616	25216.8	10.9822
	2777.78	82228	74784	78506	5263.7	6.70484
	462.963	16988	14053	15520.5	2075.36	13.3717
	77.1605	2665	2462	2563.5	143.543	5.59948
	12.8601	785	719	752	46.669	6.20599
	2.14335	458	425	441.5	23.3345	5.28528
	0	-	-	389.125	38.5762	9.91358
	Q55	MSD Signal (A.U.)
	pM	Rplct 1	Rplct 2	Average	SD	Cv
	16666.7	285520	252242	268881	23531.1	8.75149
	2777.78	105870	98725	102298	5052.28	4.93881
	462.963	24138	21106	22622	2143.95	9.47727
	77.1605	4201	3635	3918	400.222	10.215
	12.8601	1000	882	941	83.4386	8.86701
	2.14335	482	445	463.5	26.163	5.64465
	0	-	-	389.125	38.5762	9.91358
	Q72	MSD Signal (A.U.)
	pM	Rplct 1	Rplct 2	Average	SD	Cv
	10000	258266	242859	250562	10894.4	4.34797
	1666.67	92507	83869	88188	6107.99	6.9261
	277.778	21561	18874	20217.5	1900	9.39778
	46.2963	4122	3592	3857	374.767	9.71653
	7.71605	989	887	938	72.1249	7.68922
	1.28601	510	472	491	26.8701	5.47252
	0	-	-	389.125	38.5762	9.91358
		Values in green were used to calculate slope ± SD in the linear dynamic range using linest formula.
	Q	19	25	32	38	44	48	55	72
	Slope	1.93995	9.2018	19.4011	29.0284	27.6284	32.8055	48.1209	71.3146
	SD	0.0286939	0.0393224	0.17604	0.450529	0.337809	0.425595	0.20553	0.346477
	Cv %	1.4791	0.427334	0.907371	1.55203	1.22269	1.29733	0.427113	0.485843

## Sheet: 3B5H10
	Q19	MSD Signal (A.U.)
	pM	Rplct 1	Rplct 2	Average	SD	Cv
	100000	16987	22723	19855	4055.96	20.4279
	16666.7	4779	6255	5517	1043.69	18.9177
	2777.78	1513	1553	1533	28.2843	1.84503
	462.963	398	440	419	29.6985	7.08794
	77.1605	170	178	174	5.65685	3.25107
	0	-	-	122.625	1.30247	1.06216
	Q25	MSD Signal (A.U.)
	pM	Rplct 1	Rplct 2	Average	SD	Cv
	75000	28075	34079	31077	4245.47	13.6611
	12500	8295	10491	9393	1552.81	16.5315
	2083.33	2475	2699	2587	158.392	6.12261
	347.222	707	761	734	38.1838	5.20215
	57.8704	232	231	231.5	0.707107	0.305446
	0	-	-	122.625	1.30247	1.06216
	Q32	MSD Signal (A.U.)
	pM	Rplct 1	Rplct 2	Average	SD	Cv
	40000	29402	36368	32885	4925.71	14.9786
	6666.67	8046	9023	8534.5	690.843	8.09471
	1111.11	2588	2671	2629.5	58.6899	2.23198
	185.185	761	690	725.5	50.2046	6.92
	30.8642	225	216	220.5	6.36396	2.88615
	0	-	-	122.625	1.30247	1.06216
	Q38	MSD Signal (A.U.)
	pM	Rplct 1	Rplct 2	Average	SD	Cv
	25000	30113	34584	32348.5	3161.47	9.77317
	4166.67	7345	8694	8019.5	953.887	11.8946
	694.444	2408	2490	2449	57.9828	2.36761
	115.741	561	578	569.5	12.0208	2.11077
	19.2901	199	207	203	5.65685	2.78663
	0	-	-	122.625	1.30247	1.06216
	Q44	MSD Signal (A.U.)
	pM	Rplct 1	Rplct 2	Average	SD	Cv
	20000	26135	27440	26787.5	922.774	3.44479
	3333.33	4733	5637	5185	639.225	12.3283
	555.556	1880	1854	1867	18.3848	0.984723
	92.5926	457	440	448.5	12.0208	2.68023
	15.4321	173	177	175	2.82843	1.61624
	2.57202	131	134	132.5	2.12132	1.601
	0	-	-	122.625	1.30247	1.06216
	Q48	MSD Signal (A.U.)
	pM	Rplct 1	Rplct 2	Average	SD	Cv
	16666.7	25987	28815	27401	1999.7	7.2979
	2777.78	5095	5666	5380.5	403.758	7.5041
	462.963	1796	1837	1816.5	28.9914	1.596
	77.1605	420	447	433.5	19.0919	4.40413
	12.8601	175	175	175	0	0
	2.14335	134	132	133	1.41421	1.06332
	0	-	-	122.625	1.30247	1.06216
	Q55	MSD Signal (A.U.)
	pM	Rplct 1	Rplct 2	Average	SD	Cv
	16666.7	31797	33248	32522.5	1026.01	3.15478
	2777.78	6101	7205	6653	780.646	11.7337
	462.963	2200	2184	2192	11.3137	0.516136
	77.1605	546	541	543.5	3.53553	0.650512
	12.8601	196	185	190.5	7.77817	4.08303
	2.14335	136	129	132.5	4.94975	3.73566
	0	-	-	122.625	1.30247	1.06216
	Q72	MSD Signal (A.U.)
	pM	Rplct 1	Rplct 2	Average	SD	Cv
	10000	24729	26708	25718.5	1399.36	5.44108
	1666.67	4473	4627	4550	108.894	2.39328
	277.778	1714	1669	1691.5	31.8198	1.88116
	46.2963	461	455	458	4.24264	0.926341
	7.71605	179	169	174	7.07107	4.06383
	1.28601	126	126	126	0	0
	0	-	-	122.625	1.30247	1.06216
		Values in green were used to calculate slope ± SD in the linear dynamic range using linest formula.
	Q	19	25	32	38	44	48	55	72
	Slope	0.50163	1.15617	2.21323	3.32411	3.13058	3.64765	4.44702	5.6181
	SD	0.0150992	0.0658372	0.115526	0.0572921	0.0362195	0.034456	0.0949533	0.157867
	Cv %	3.01003	5.69444	5.21978	1.72353	1.15696	0.944606	2.13521	2.80997

## Sheet: Ratio
		Slope ratio EPR5526-MW1/EPR5526-MAB5492
	Q	19	25	32	38	44	48	55	72
	Ratio	0.0207309	0.0952934	0.351903	0.955461	1.74991	2.49136	3.53952	6.9594
	SD	0.000126255	0.00126266	0.00209582	0.0137874	0.0197354	0.0251301	0.031445	0.156213
	Cv %	0.609017	1.32502	0.595567	1.44301	1.12779	1.00869	0.888396	2.24464
												MW1	1C2	3B5H10
											19	0.0207309	0.352694	0.0911991
		Slope ratio EPR5526-1C2/EPR5526-MAB5492									25	0.0952934	1.55871	0.195845
	Q	19	25	32	38	44	48	55	72		32	0.351903	3.05701	0.348738
	Ratio	0.352694	1.55871	3.05701	5.24653	5.78386	6.55394	8.92529	18.6179		38	0.955461	5.24653	0.600791
	SD	0.00532101	0.00779825	0.0285284	0.0847057	0.0940565	0.106576	0.0806204	0.341587		44	1.74991	5.78386	0.655371
	Cv %	1.50868	0.500302	0.933212	1.61451	1.62619	1.62614	0.90328	1.83472		48	2.49136	6.55394	0.728734
											55	3.53952	8.92529	0.824819
											72	6.9594	18.6179	1.4667
		Slope ratio EPR5526-3B5H10/EPR5526-MAB5492
	Q	19	25	32	38	44	48	55	72
	Ratio	0.0911991	0.195845	0.348738	0.600791	0.655371	0.728734	0.824819	1.4667		MW1	0.00213916	-0.0601402	0.271394
	SD	0.00275847	0.0111639	0.0182192	0.0106941	0.0103376	0.00992132	0.0187954	0.0487026		1C2	0.00463265	-0.0941757	0.972926
	Cv %	3.02467	5.70038	5.22433	1.78	1.57736	1.36145	2.27873	3.32055		3B5H10	0.00013333	0.0129574	-0.190369

## Sheet: Fold increase
	MW1					1C2					3B5H10
	Q	Ratio	Norm.			Q	Ratio	Norm.			Q	Ratio	Norm.
	38	0.955461	1			38	5.24653	1			38	0.600791	1
	44	1.74991	1.83148			44	5.78386	1.10242			44	0.655371	1.09085
	48	2.49136	2.6075			48	6.55394	1.2492			48	0.728734	1.21296
	55	3.53952	3.70452			55	8.92529	1.70118			55	0.824819	1.37289
	72	6.9594	7.28381			72	18.6179	3.54862			72	1.4667	2.44128
	Linest function: y = ax2 + bx + c					Linest function: y = ax2 + bx + c					Linest function: y = ax2 + bx + c
	a	b	c			a	b	c			a	b	c
	0.00135355	0.0358069	-2.31599			0.00201971	-0.146988	3.6635			0.00108846	-0.0779744	2.40709
	Q	Theo				Q	Theo				Q	Theo
	38	0.999199				38	0.994418				38	1.0158
	39	1.13923				39	1.00295				39	1.02163
	40	1.28197				40	1.01552				40	1.02965
	41	1.42741				41	1.03213				41	1.03984
	42	1.57556				42	1.05277				42	1.05221
	43	1.72642				43	1.07746				43	1.06675
	44	1.87999				44	1.10619				44	1.08347
	45	2.03626				45	1.13895				45	1.10237
	46	2.19524				46	1.17576				46	1.12345
	47	2.35693				47	1.2166				47	1.1467
	48	2.52132				48	1.26149				48	1.17213
	49	2.68842				49	1.31041				49	1.19973
	50	2.85823				50	1.36337				50	1.22952
	51	3.03075				51	1.42038				51	1.26147
	52	3.20597				52	1.48142				52	1.29561
	53	3.3839				53	1.5465				53	1.33193
	54	3.56454				54	1.61562				54	1.37042
	55	3.74788				55	1.68878				55	1.41108
	56	3.93393				56	1.76598				56	1.45393
	57	4.12269				57	1.84722				57	1.49895
	58	4.31416				58	1.9325				58	1.54615
	59	4.50833				59	2.02182				59	1.59552
	60	4.70521				60	2.11517				60	1.64707
	61	4.90479				61	2.21257				61	1.7008
	62	5.10709				62	2.31401				62	1.75671
